# Supplementary material for: Validation of Simple Sequence Length Polymorphism Regions of Commonly Used Mouse Strains for Marker Assisted Speed Congenics Screening
Source: Int J Genomics. 2015 Feb 28;2015:735845. doi: 10.1155/2015/735845 (PMC4359823; doi:10.1155/2015/735845)
Supplement: Supplementary file 1 — Providing the list of primers and markers that failed in our hands will help researchers to compare the results if they intend to test more markers to expand the streamlined panel presented here. [file 735845.f1.xlsx]

## Sheet: Sheet1
Table S1: Markers that did not amplify reliable PCR bands in most/all samples
Marker	cM	Primer F	Primer R
D1Mit22	30.44	TCTGTTCCCTCTACACACATGC	CTACCATGCTTACCTAGGTCCTG
D1Mit136	49.26	TAGCCCTACACACTGTAGAAATGC	TGAACACAAAGTAGTAAATGCGTG
D1Mit87	50.93	CACATGCAGTGGCACATATT	TTTTACCATGGGGTTATTCAGG
D1Mit285	51.56	GCCCCTATGTATGCACTGCT	GCACCCAAGGTTGTCCTCTA
D1Mit309	52.14	GTAGAGAATGATAAAGGACATCCTCC	GGGAGGCTGAGATCTGTCAG
D1Mit94	54.7	CGACTTCCCTTGATGTCCAT	TTTGTGTTGTGCAGTCTGTCTG
D1Mit288	63.51	TGAAATTGGGAACTCACGTG	CCATTGTTTTGCTATCCTTTCC
D1Mit151	84.49	TTGCCCATCCTAGTGAGAGG	CACCATACGTTTACAGATAGACAGA
D1Mit37	84.93	ACAGGACTTCTTACTCAAACCACC	TTCTTTTGGCCTCTTTGGG
D2Mit354	3.11	CGCTGACAACAATCTCCATG	CCCACAGTGTTCTTTCTACAAGC
D2Mit267	12.34	TGTCTAAGGGATAGGCCACG	AGCACATATGCTCGCACTTG
D2Mit464	12.9	GAATAGGGGAGTTAGAGGGGG	GAAACTCTTTTTTTTTCTTCAGTGTG
D2Mit324	33.33	TTTCTATTCAACCCTAGGGCT	TTCTTCTGTCTCTGTTTCTGTCTC
D2Mit61	34.9	AAAGTCAACTGCTTTCAGTTACCC	CACAGAAGTGCCCTTGCATA
D2Mit141	51.62	GCACTCTGCCAACTGAATCA	TGTGTGTGCACAAGCATGAG
D2Mit101	57.97	ATAATTCCTGATTTGCTGTTTGTG	ACATGAAGCCTAGAGGGTGC
D2Mit422	70.07	TGAGTGCAAAGTGCCTCAAC	AAGTTGTCAAAGTGTTAGACAAGGG
D2Mit59	75.99	TCCCAGAGTGCTTATATGA	AGAAAANACAGAAAAATCAC
D2Mit227	85.27	TCTGTCTGCCTGCCTATGTG	TGAGATCTTGTCTCAAGAAACAGC
D2Mit265	97.97	AATAATAATCAAGGTTGTCATTGAACC	TAGTCAAAATTCTTTTGTGTGTTGC
D3Mit178	14.27	GTGTACATGCACATGAGTTTGC	CAGAGAGTGCTAGGCTCAAACA
D3Mit63	19.65	CTATGGACTTGTGACATAGGAGTG	ACCACAAGATGGAGTAAGAGTTCA
D3Mit224	20.54	ATTGCTATACCAAGTAGACAAACACA	ACAAGGAGGCCGCACTAAC
D3Mit10	43.03	CTGGCTTGGTGGAAGTCCT	CCTAAGCCAGCTACCACCAC
D3Mit215 F	50.18	TAAACATCTAGAAGATGCTGCAGG	CTGCATGGCCAGGACTAGTT
D3Mit42	52.94	TGACCTCCAGAGAGTCTTCCA	TAAGCAGCTGAGACTCAAGTGG
D3Mit13	54.68	TTTCTGCATTATGTGGGCTT	AACCACAGATGACAATTGAA
D3Mit17	67.53	CATGGCTCCATGGTTCTTG	CCACGGAGAACAACTGAAGA
D3Mit18	72.36	GAACAGTTCCCAGGTCCTCA	CTGCCTTTAAATTCTGTCACCC
D3Mit147	74.02	TCTGCCTCTGTTAGATAGATATCCG	TTGTTCATCTATCCTCTGAAGTTCC
D3Mit201	80.58	ACCATCATTAAAAATAAGGTTTGACA	GTTTACCTTTGGACTCTACACATGC
D4Mit227	4.43	CTCAGACATGATTTTTTCCAAGG	GCAGTTAAACTGTACTTTCTGTAAACA
D4Mit214	24.16	CCCTACAAGTTGTCCTCTGACC	CACCAGTGTTGAGAGCAGGA
D4Mit270	24.49	GGGACCTGAGGTGGGGAG	GCCCTGTTTTAAAACTGACCC
D4Mit38	24.82	AGAGACTGGTGGGGAATCCT	TGACTAGACAGTCTTCCACTGAGC
D4Mit27	42.13	GCACGGTAGTTTTTCCAGGA	TGGTGGGCAGGCAATAGT
D5Mit73	12.88	GTTTGAGAGGTCCTGAAAGCA	TTTCCATTTACATACATTTGTGCA
D5Mit229	17.27	TGGTGAGGTCAAAACCATAGC	AATTGACCTCTTGCCTTTATATGC
D5Mit201	39.55	GAGGACTCCTTCGATTTCCC	TTCCTAAGCAGGAACTGACCA
D5Mit113	41.59	ACAGTATTTTCTTTTTCCAAGTGTG	CAAAGACTCTAGGTGTGACCCC
D5Mit219	74.84	TGCCTTGTTTCCTATCCACC	GACTATATAGTGAGATCCGGGCC
D5Mit99	79.51	CAGAAAAGAGAAAACGGAGGG	TTCCTGCTGCCTGAAGTTTT
D5Mit144	89.64	GAATGGCCCCATAGGTTCTT	CCAGTGACACACTTCCTCCA
Table S1 Continued: Markers that did not amplify reliable PCR bands in most/all samples
Marker	cM	Primer F	Primer R
D6Mit116	11.5	ACATTTCTTTGTGAGGTTCCTTG	CAGGTTTTTTGAAAGACACTCTTG
D6Mit180	12.36	TGCTTTGAAGATGGCAGATG	ACCCCACGCAATTCCTAAG
D6Mit48.3	12.75	CACTCTGTGTAAGGAGCTTTTCTG	GCGTCATATGATAATTCGCG
D6Mit117	19.76	CTAGCAACCATATGCCTGCA	AAAAGTATAATTACTGGTAGCCCCG
D6Mit123	27.76	GGAAGGAGCAGGTCCAATAC	CTCCCAACCACCAAGACCTA
D6Mit300	58.07	TGAGATCCTACCTCATTACACTTCC	TTGGTTCATAGCCTTTCATGG
D6Mit12 F	59.14	CCACATCCATGTAAAAGCTG	TGGTTCAATGAAAGTTGCCA
D6Mit24	59.17	CTGTGGAGCTAGTTCCAGGC	TTTGAAACCAGAATGGCTCC
D7Mit21	1.91	GGGTTGAACCTTACAGGGGT	ATCAAACCAGCCCAAGTGAC
D7Mit243 F	3.16	TTCCCTTCACTCATGATGTAAGA	GGCTGCCATACTGTTGAACA
D7Mit57	9.94	TTCCCTCTAGAACTCTGACCTCC	AGTTCAGAGCCGAGACTAGGC
D7Mit341	10.32	GGTTCACCAGCACTGCACTA	GGCAGATGTAGCAGTGCAAA
D7Mit80	26.29	AGCAACACAGATTGGACTTGG	CATCCTTCTGACTCTTTCCCC
D7Mit69	31.19	CCCACCAGAGATCACCAAGT	CACAATGAAGGCTGAAAGCA
D7Mit89	34.6	CCTCTGTTACAGTCAGTGGTTAAA	GGCTTTTATTTCCATATATGGGG
D7Mit350	47.43	TCTGCATCTCACTGTCCCAG	ATCTACAAATGAGTTTCTAAGGACTGC
D7Mit43	73.19	GATATAGGGTGTCTTCCTCAATCA	AGACCTCTCTCACCAGAAGCC
D7Mit359	76.03	ATACAAACTGAGCAGGTTGTAGTTATG	AAATACATGGCTTTTTTCTTTAATCA
D7Mit108 F	76.89	GTGTTCTTTACCACAGGGGC	TCTCAGAGAATATGCTTTCTTCCC
D7Mit207	77.13	GCTTATTACAAACAAGCCTGCC	GTCTTCCTACACATGTGGAAACC
D7Mit304	77.48	GCCCTTCATATGCATGCC	GTGCATTTTAGTTTGTATTGCTGC
D7Mit332	77.87	TACCATCCCTAACTGGTTCTCTT	CTGCACACTCACATACATACTCATG
D7Mit166	78.36	TATATAAATCTATCAAGACACACCCCC	AGTATCTGATTTTGATCTCTGGCC
D7Mit287	78.67	TGAAGTATGACTGAAGAGGCTCC	AGGCTGATATTGGTGTAAGTAGGG
D7Mit360	81.36	GTCCAGGGAATCAATCCAAT	CTGTGTGTGTCTCTGTATCTGTGTG
D7Mit290	81.59	AAGAAATGGCATCTCTCTCAGC	AAGTGTAGAATTTAATGCATACACACA
D7Mit12	81.85	GCTGGGTTTATTCATTGCAA	TCCAGCTCATGGGTAGAAGA
D7Mit361	82.32	TACTACCAATGCTAAGCGCTACC	ACCAGAGTTTGTGCCCATTC
D7Mit242	82.95	ACACAGGCCCAACTCGTAAG	CAGAATGGACACCCCAGC
D8Mit155	2.14	TTGGACAGGGAAAATTCTGC	TGAGGACTTGCTTTAAGAGTACTCC
D8Mit141	5.73	TCCAATATTGACCTCTGGCC	CTGTTTATAAACTCACCCAGGTTC
D8Mit143	11.59	AGCCTGAGGTTATGTTTTTTGC	GGCCCTCAGGTTTTCTCTCT
D8Mit356	14.77	AAAATGTCTCTACATTCTACATATGCA	GTCCAGTCCCAGTACCCAGT
D8Mit4	18.89	CCAACTCATCCCCAAAGGTA	GTATGTTCAAGGCTGGGCAT
D8Mit24	21.16	ACCTCCACACGATTACAGTGG	ATGATGTCACCAGCAACTTCC
D8Mit190	22.16	CTTTGTTGCTGTTTCATTCTGG	AGTCATATACAAGGTCAACCTGAGC
D8Mit225	23.05	CCCTCTTCTTCCCTTCCACT	TTTGTTGTTGCTTGCTTTGG
D8Mit97	23.05	CTGTGCAAAGTTGCTAAAACAC	ATCTTTTAACTTAGGTGGAGAAAAACC
D8Mit5	24.7	TCCCTTTTCCCTGTGCTATG	GCCGTTCATTTAACCCTTCA
D8Mit229	25.03	GCCTTCACTTAAGGCATAGGC	AAGAGCAAACTTGCCAGTAAGG
D8Mit175	25.86	GCAAGAAAACTGCTCAGATGC	GAGGGGTGCTTTTGGCTC
D8Mit6	27.69	CAGGCAGCTTGCTAGGACTT	TACTGCCTTTAGCCCAGTGG
D8Mit205	28.85	TTTGACTGCATTGACATTCTCC	GAGAAGAAGGCACAGAGTTTGG
D8Mit67	28.91	TATTGTGAGTGGAGGAATATCTGC	GATTTGTGAGTATGAGTGCATGC
Table S1 Continued: Markers that did not amplify reliable PCR bands in most/all samples
Marker	cM	Primer F	Primer R
D8Mit155	2.14	TTGGACAGGGAAAATTCTGC	TGAGGACTTGCTTTAAGAGTACTCC
D8Mit230	29.06	CAGGTTCCAAAAGTCTTTCACC	TTAGAAAGGTACTGATTGCTCTGC
D8Mit248	44.99	ATCCCTCAAGCAGTACCCCT	AGCAGAGGACCACACCTTACA
D8Mit201	69.04	AATTGAGGAAGACATCTGACATTG	GCCAGATCTCCTTACCAGACC
D8Mit55	70.08	GGGCACAGTGATGTTCACAC	TTGGGAATCTGGTTACTTCTCG
D8Mit323	72.73	TGTTAGTGGAGGGGTGGTGT	GCAAGATTTGAAACCAGGGA
D8Mit92	74.62	CTCAGGCTATCTTGGACATGC	TGGCTCACATCTGTGCTTTC
D8Mit156	76.09	ATTCTGCAATGCAAATACATACA	AACCAATGGCCTCCAGAAG
D9Mit64	14.35	TTCACCAAACCTTATCTTACTCCA	TGGAAGAAACAGTGTTGGGT
D9Mit229	26.83	CCCAGTAGCATGGAGAGAGG	TGTTTCCTTTGCTCTCAGCA
D9Mit36	52.64	GACCACAACCCATCTTGCTT	TCCAGTTTCAACTCTGGGCT
D9Mit350	61.01	GATCAGAGGTGCACGTTGTG	CTCCTGGTCCTTGTTTGTTTG
D9Mit185	61.21	AGCACACATACATATACGTCCACC	TCGGCTCCTTTGCTTTTG
D9Mit81	65.15	TGGTGTGTGGTTTTTGAAATG	CCTGTGGAAGAAGTGGGAAA
D10Mit3	16.53	GTTGATAGTCCCACCTCACTCA	TGAGAAATTCCATCTGTGGC
D10Mit192	18.85	CCCAGCCATTGAACTGTTTT	CCAGTGTTCTAGGTTCCCGA
D10Mit156	19.29	ACCACAGATGAAAGAGAATTTGTG	TCACTATAATTTCCAATTGCTTTATTT
D10Mit148 F	23.24	TTCCAGACATACCATCACTATTCTG	TTAAGTAGACTCTGTTGCAGAGGTG
D10Mit58	25.54	TGTGTAATGTGCTTGTCTGTGG	ACAGAGCCTGCAGGTGTTTT
D10Mit186	38.56	CCTCCATTTAAAAATAGTGTTGTGG	CCCTGACCTCCACATATGCT
D10Mit10	46.85	CCAGTCTCAAAACAACAACAAAC	TTGCACCTAGATTGCCTGA
D11Mit72	2.94	TGAGTGGCATCCCTAATTCC	GTGTGTGTCACTATTCTTGGTTCC
D11Mit229	15.63	TGTTTGCTTGGTTTTGTTTTG	ATCCCGGTTTTACATCAGACA
D11Mit217	23.1	ACTGGAAAATATGTTTTAAACCTCTG	AAATGGGATTCTGCAAAAACC
D11Mit20	27.23	CCTGTCCAGGTTTGAGAGGA	CTTGGGAGCCTCTTCGGT
D11Mit207	32.13	TCTTTAAAAAGATTCATTTTTGTAGGG	TCCCTCCTCTGGCTTCTACA
D11Mit242	39.47	GAAGCCAGCAAGAAAAATGC	CTGTCTGGTAGTGCAGCCAA
D11Mit5	40.59	TTCTGTGAGCCTGGAGGAGT	TACAGGACTAGTTTCCATTTGGG
D11Mit4	41.87	CAGTGGGTCATCAGTACAGCA	AAGCCAGCCCAGTCTTCATA
D11Mit278	42.51	AGGTCCTCCCAGATCCTCTC	TATCAACCACTCCAGGACAGG
D11Mit7	45.92	AGGGTATTCTCTAGCCTCCACAC	TTTGAGGCAAGATGTCATGTATG
D11Mit34	46.74	CGCCAGCCAGGAATACTTAG	AGTAAAATGAGCCCTTTCCTCC
D11Mit54	59.82	AGGCTGGTGGCTAGTGTCC	AAGTCTTGCGCTGCATCTTT
D11Mit12	78.74	AGGGTTATGCTCTTGGCTGC	GATTTTCCTAGGCTGGCTGG
D11Mit214	80.6	CATACAGCCTTCAACAATGACA	ACTGCATACATGTGCACTCATG
D11Mit153	29.93	ACATAACCCAGCCCTCCC	TCTGTGTTTTTCTCCAAAGGTG
D12Mit165	45.97	ACACTGGATCTTTTGCGTAGG	CATAGATCACATTAAGCAACAGCA
D12Mit120	48.78	AACATACCTTCACTGATGAGTTTCC	TTGATAACATCGAGGCTAGTATATGG
D12Mit30	50.43	TATGTGACTGCAATCCCAGC	ATGAACACATCATGCCCAGA
D12Mit231	50.87	GAGTGGATAATGAAAATGTGGTG	CCTGACATTTTTATGATTTTATTTTTC
D12Mit102	53.88	TGCAGAAAGACAGACAGAAAGTG	TCTGCCTCATTGGATCACTG
Table S1 Continued: Markers that did not amplify reliable PCR bands in most/all samples
Marker	cM	Primer F	Primer R
D13Mit235	2.36	ATGTAGAGAAAGGCCACTGATTG	GGGGGGATAGCATTTGAAAT
D13Mit152	3.25	TGGCTGTGTCTTGCTTGTTT	AAGATATTCTGTTATAGCCATAATGGG
D13Mit60	14.4	CTCACAGGAATGGGGCTCT	TGTGTAGACAAGCAGAATCACTTC
D13Mit275	14.5	TTAGCAAGGGAACAGAGAGAGG	CAATCAAGGTATCCCTGTCTCC
D13Mit38	17.62	TGACATTTGTCCTGTGGCAT	CACTCAATATTCTCCAGGGAGG
D13Mit88	18.48	ACTGATGGCTCATGAGACCC	AAAATTAATAGGAACTGCAAGGG
D13Mit61	20.16	TGCTCCAATACAACAAGGTCC	CCAGCCAAGGTGTGTTGAC
D13Mit62	20.43	CTATGGAGTTTTTGGTCATTTGG	TCAAAGAACCCTTTCCTCACC
D13Mit19	21.6	GGTGAGTTGTGTAATGATGGACA	AGCAACAGGGCTACTAAACACA
D13Mit19	21.6	GGTGAGTTGTGTAATGATGGACA	AGCAACAGGGCTACTAAACACA
D13Mit155	23.04	CAAGCCTGCTCACATTCTGA	TCATTGTTTTCCCCTGAAGC
D13Mit211	56.16	TTTGCAAAAGACAAGACTTATTGC	AAAAGACATCCAGTTCTCAATGG
D13Mit51	56.45	TCCTGCAAAAGTGGAGCC	TGGAAACAAGCTCTTGGAGG
D14Mit253	14.55	GATGGGTGAACATCTGAGCA	GAGCATCTTCTTTCATACATGGG
D14Mit209	15.06	ATGATGGATGGACAGACAGATG	GTGGGTGGATGCTTCCAG
D14Mit113	31.51	TGCACAGGTTTTCCAATTTG	TGCTGTCTCTCCCCAAGC
D14Mit65	31.62	TCACATGCCACAACTTAGCC	CAACCCACACACACCTCAGT
D14Mit178	65.26	GCATGTACCAGTGTGTGGGT	GCAGTACTAACTGGTTCACTGGG
D14Mit14	16.8	GCACATTCCAAAACACATGC	GGGATGGTGTCAATCAATCC
D15Mit174	1.84	GTGTTCCTTGTGTTTCTTTTTGG	GGTCAAGGAGACACTCAGTTCC
D15Mit13	1.84	GGAGACAAAAATGAACTCCTGG	TTGTAAGACAAGCATAGCTCAACA
D15Mit80	3.82	TGAAGTCATCTTTCAATTTTCTCC	CGAAGATGCCTGCCAAATAT
D15Mit18	11.93	GGGCTAATTGATAAATGATTAGTGC	CCCAATTCAGGGTTTCTAACC
D15Mit168	26.13	AAGGCAGGTAAACTGCAAGG	AGTGAATAAGAGACTTGGAGGCC
D15Mit39	52.36	CATCAAGGGGATAGAGAGTTGG	TGGGAATTGAGCCTGAGTCT
D16Mit1000	4.19	GGTAAAGCCCAAGTGGGG	AGAGAGATGGGCATGCACTT
D16Mit143	11.23	GAATCCCTCCTCTGGACCTC	ACAGTTTTTGTTAGGCTACGTATCG
D16Mit1	12.89	CGCCCTCTAAGGTGACTCAG	AGAGAGGGGTTATGGGGTTG
D16Mit98	13.5	TCTCACGTCCTTCCCAAATC	ACCACCTGTAATGACTGCACC
D16Mit2	13.8	CCAATGCCCTCTTATGACCT	TTCTAGTGCGTCCTACCCAG
D16Mit101	14.69	TTATGAAATGTTTTATCTTTTGGGG	CTCCAGATGTAGAAATTAAAATCTTGG
D16Mit146	14.69	ACCAATCTGGAGATATGTTACAAGG	TGGAAGACACATACTCTCTCTCTCA
D16Mit156	16.88	CAAAAAGCACTAAATGGACTTGG	AGACTCTTCTTCTTCATTATTGTCACA
D16Mit133	18.04	TTGAATCCCTAGCACTCATGG	CCCATATTCTCTTGTTCTCACTCA
D16Mit3	19.88	TCTAACGCCCTCTCTCTACC	CCAAATGTGATTGCACAAGG
D16Mit57	20.26	AAAAAATTTTAAACCATGTGAATGT	TGAAGTTTATTATGAGTTGAATCATGC
D16Mit36	21.34	CAGAGAATGATGAAAAGGACACC	ATGGACGTCTCAGCCTCTGT
D16Mit75	25.45	GAAAGTTCCAGGCTAGTTGGG	TAGGCCCTTCATTGCAAATC
D16Mit136	27.82	AGATAATTCCCGTGAGAATAAAACC	TTGAGAAGTTTGCCCTATAATGG
D16Mit71	57.06	TAGAAAATCTTCAAATAGGATCTGTTC	GAGCATTTCCCTTTTACCTGG
D17Mit113	8.14	TCTGTCTCCTCCGTACTGGG	GTCAATAAGTTCAATCACTGAACACA
Table S1 Continued: Markers that did not amplify reliable PCR bands in most/all samples
Marker	cM	Primer F	Primer R
D17Mit177	24.51	CCCTCTCATGATTTAGGACCC	AAAGGGCAGGTCACTCAAGA
D17Mit193	38.8	CACCTGTCCCCAAACAAAAC	GAAGATCTGGACATGCTCAGTG
D17Mit128	50.81	TGTCTGCCCCCTCTCATTC	TTAACTGTGTCTTGTATCCCATGG
D17Mit155	55.02	TGAGAAGGTTGGGTTTATATATTTAGG	CGATCATTTCCTTGCAACCT
D18Mit66	2.42	AAACAAAACCAGAACAATAGAGCA	TAAGTTCCTCTCATTTTCTGACCC
D18Mit31	5.8	AGCAGGAAGACCATGAGTATAAGG	TGCTGGCATGAGACAAGTTC
D18Mit68	11.96	GCGTGAGGGTTTTGTTTGTT	AATACTTCCAGAACCTTAGACCCC
D18Mit22	13.41	TGATGGGATGTTTCTTGGGT	CACTGGATGACACAGCCTGT
D18Mit139	35.11	GTATTTGTATACAAGCAGGTATAGGGG	ATGTGCATGGACACATAAGCA
D18Mit4	57.53	ACTGTTGCTGGGGAATGG	CCAAGTTCAAAGCTGCTGG
D19Mit46	29.06	ACCCTGCCCTCTCTCTCC	GCACTCGCCAACTCAGGTAT
D19Mit12	30.3	TGCATATGTTTTCTCAAATGTGG	GTTCCCACCACACCTTTATACC
D19Mit25	45.05	ACATTTGAATATTGGAGAGGAAGC	TCTTGACCTAAAACCTTAGTGGTG
DXMit89	4.73	TTCAGTTTTCCCTTCCCATG	AGGGAGTTACTGGGAGGGG
DXMit103	7.25	GTGGGAGTTGTCTTTCACTGC	CTGACATCCTCCCATGGTCT
DXMit104	23.19	TAAACCTCCACACTCCTGGG	GCACAGGCCTGCTCCTATAC
DXMit83	27.99	TTCTAAACTGCTTTGTAAAGAAGGC	GTGAATGTAGGGAATGTCAAAGG
DXMit119	37.24	CTTTAACCATAATAATGGCCTTGC	GGGTTCTGTGATCGCAAGTT
DXMit10	68.46	GAATTACAGGCATGCGTCCT	TGTTTGACTGAGAGGATGCG
DXMit99	73.73	GGAATTCAACAAAAGGTATGTGC	ACCTGTCTCCTTTCCTCTCTCC
DXMit21	75.66	TGGGACAGAACCAACATCAA	TCAGTTAGGCGCTGAAGGTT
